# Supplementary material for: Changes in lung function and dyspnea perception in Colombian Covid-19 patients after a 12-week pulmonary rehabilitation program
Source: PLoS One. 2024 Nov 15;19(11):e0300826. doi: 10.1371/journal.pone.0300826 (PMC11567541; doi:10.1371/journal.pone.0300826)
Supplement: S1 File — (XLSX) [file pone.0300826.s001.xlsx]

## Sheet: TerapiaCOVID
COMORBIDITIES	MRCpre	Pre_CVF.VEF1	Pre_CVF	Pre_VEF1	Pre_PEF	Pre_FEF25-75	Post_CVF.VEF1	Post_CVF	Post_VEF1	Post_PEF	Post_FEF25-75	MRCpost	OXYGEN DELIVERY SYSTEMS
NO COMORBIDITIES	3	97.6	0.64	0.72	0.57	0.96	88.66	0.77	0.79	0.68	0.87	1	2
OBESITY	3	89.22	0.57	0.58	0.72	0.72	86.26	0.66	0.66	0.8	0.71	2	1
NO COMORBIDITIES	2	84.9	0.79	0.79	0.94	0.82	85	0.81	0.8	0.9	0.88	2	4
ASTHMA	3	75	0.83	0.72	0.63	0.54	80	0.81	0.76	0.71	0.7	2	4
ASTHMA	4	72.63	0.8	0.7	0.59	0.47	75.3	1.02	0.93	0.96	0.67	2	4
OBESITY	3	87.8	0.6	0.62	0.98	0.89	90.99	0.83	0.9	0.75	1.23	1	2
ASTHMA	3	81.2	0.56	0.53	0.55	0.47	78.94	0.82	0.78	0.63	0.64	2	1
NO COMORBIDITIES	2	88.03	0.56	0.6	0.84	1.02	84.99	0.73	0.75	1.09	0.89	1	2
NO COMORBIDITIES	2	84.4	0.72	0.72	0.84	0.74	84.6	0.9	0.9	0.93	0.91	1	3
NO COMORBIDITIES	3	85.04	0.69	0.71	1.04	1.08	85.43	0.87	0.91	1.36	1.21	1	2
COPD	2	82.2	0.44	0.43	0.6	0.45	87.06	0.73	0.75	1	0.98	1	2
NO COMORBIDITIES	2	86.6	0.79	0.81	0.8	0.94	87.16	0.86	0.88	1.05	0.92	0	2
ASTHMA	4	96.5	0.22	0.26	0.37	0.4	91.39	0.46	0.52	0.69	0.86	2	1
NO COMORBIDITIES	4	90.7	0.31	0.35	1.04	0.66	88.8	0.62	0.68	1.2	1.02	1	2
ASTHMA	3	73	0.76	0.82	1.09	1.1	87.4	0.82	0.88	1.02	1.2	1	2
NO COMORBIDITIES	2	88.7	0.51	0.55	0.94	0.93	89.06	0.85	0.93	1.11	1.38	0	2
NO COMORBIDITIES	3	81.5	0.67	0.66	0.82	0.7	83.69	0.83	0.85	0.99	0.94	2	3
NO COMORBIDITIES	2	89.06	0.75	0.82	0.69	1.05	90	0.71	0.79	0.75	1.1	1	1
NO COMORBIDITIES	1	88.74	0.75	1.11	0.77	1.81	88.74	0.95	1.02	0.91	1.04	1	3
NO COMORBIDITIES	1	86.3	0.93	0.97	1.38	1.08	81.42	0.82	0.81	0.83	0.99	0	2
NO COMORBIDITIES	2	85.7	0.69	0.72	1.15	0.96	86.64	0.78	0.84	1.22	1.14	1	2
NO COMORBIDITIES	1	90.6	0.86	0.95	0.91	1.33	88.1	0.94	1	1.05	1.21	1	4
NO COMORBIDITIES	2	87.99	0.75	0.81	1.08	1.2	85	0.96	1.01	1.52	1.39	0	1
NO COMORBIDITIES	2	72.25	0.81	0.73	0.38	0.67	79	0.84	0.83	0.44	0.84	1	1
NO COMORBIDITIES	4	68.1	0.55	0.46	0.41	0.29	88.8	0.76	0.83	0.94	1.09	1	4
NO COMORBIDITIES	3	92.77	0.55	0.64	0.54	0.87	84.23	0.72	0.75	0.4	0.7	2	4
NO COMORBIDITIES	3	80.1	0.59	0.57	0.64	0.57	85.24	0.68	0.71	0.97	0.91	0	1
NO COMORBIDITIES	2	88.4	0.74	0.82	0.89	1.3	85.79	0.89	0.94	0.98	1.47	1	2
ASTHMA	4	85.5	0.59	0.61	0.52	0.66	79.91	0.75	0.72	0.53	0.65	3	4
NO COMORBIDITIES	4	100	0.59	0.75	0.63	1.45	89.41	1.06	1.18	1.16	1.84	1	2
NO COMORBIDITIES	2	87.4	0.61	0.65	1.02	1.06	83.7	0.76	0.8	1.05	0.94	1	2
NO COMORBIDITIES	2	99.2	0.58	0.72	0.54	0.83	87.02	0.76	0.8	0.72	1	0	2
NO COMORBIDITIES	2	87.3	0.78	0.87	1.1	1.52	86.1	0.97	1.04	1.01	1.47	1	2
NO COMORBIDITIES	3	93.9	0.48	0.58	0.98	1.04	83.93	0.77	0.81	1.21	1.12	1	2
NO COMORBIDITIES	3	85	0.44	0.47	0.53	0.63	83.16	0.76	0.81	0.96	0.89	1	2
NO COMORBIDITIES	2	84.45	0.65	0.69	0.88	0.83	84.2	0.96	0.99	1.29	1.14	0	2
NO COMORBIDITIES	2	86.4	0.71	0.77	0.88	0.11	87.46	0.89	0.94	1.3	1.58	1	4
NO COMORBIDITIES	3	90.4	0.64	0.7	0.73	0.94	79.2	0.81	0.8	0.72	0.74	2	2
NO COMORBIDITIES	2	86.5	0.68	0.74	1.04	1.06	87.13	0.91	0.98	1.07	1.46	1	3
HIGH BLOOD PRESSURE	2	82.8	0.68	0.71	0.73	0.91	80.9	0.71	0.72	0.94	0.7	1	1
NO COMORBIDITIES	3	92.61	0.6	0.7	1.2	1.72	91.58	0.79	0.92	1.33	1.87	1	1
NO COMORBIDITIES	2	91.4	0.65	0.76	1.22	1.68	90.12	0.73	0.84	1.05	1.18	1	2
NO COMORBIDITIES	3	94	0.57	0.69	0.98	1.4	91.1	0.74	0.86	1.26	1.49	0	2
NO COMORBIDITIES	2	80.2	0.78	0.79	0.75	0.88	80.43	0.99	0.99	0.98	1.06	0	3
NO COMORBIDITIES	2	83.5	0.79	0.84	0.95	1.07	78.61	0.93	0.93	0.76	0.92	1	4
NO COMORBIDITIES	2	78.6	0.75	0.73	1.1	0.53	76.8	0.63	0.62	0.99	0.51	2	3
NO COMORBIDITIES	3	91.59	0.59	0.69	0.81	1.47	89.3	0.77	0.77	1.05	1.6	1	1
ASTHMA	2	78.8	0.78	0.76	0.96	0.67	78.1	0.83	0.83	0.95	0.99	1	4
HYPOTHYROIDISM	2	84.6	0.63	0.68	0.99	0.92	84.71	0.71	0.75	1	0.87	1	2
HYPOTHYROIDISM	3	84.6	0.63	0.68	0.99	0.92	84.71	0.71	0.75	1	0.87	2	2
OBESITY	3	88.5	0.61	0.69	1.15	1.25	89.81	0.73	0.83	1.1	1.29	1	4
COPD	4	91.9	0.43	0.5	0.57	0.84	89.82	0.69	0.8	0.93	1.64	2	2
NO COMORBIDITIES	3	92.66	0.43	0.5	0.75	1.08	89.67	0.52	0.58	0.72	0.97	1	2
NO COMORBIDITIES	2	81.1	0.87	0.89	1.07	0.87	79.08	0.91	0.92	1.01	0.82	1	1
NO COMORBIDITIES	3	87.1	0.51	0.57	0.61	0.8	89.9	0.71	0.79	1.03	1.1	1	2
NO COMORBIDITIES	3	73.5	1.12	1.05	1.14	0.85	75.2	1.18	1.14	1.05	0.94	1	4
NO COMORBIDITIES	2	78	0.6	0.6	0.37	0.53	90.05	0.83	0.96	0.77	1.54	1	2
NO COMORBIDITIES	3	93.9	0.58	0.71	0.99	1.52	88.73	0.68	0.78	1.27	1.32	1	1
HIGH BLOOD PRESSURE	3	86.2	0.63	0.7	0.62	0.91	87.71	0.86	0.95	1.05	1.39	1	1
NO COMORBIDITIES	2	92.2	0.51	0.61	1.19	1.06	89.19	0.74	0.83	1.15	1.53	1	2
NO COMORBIDITIES	2	77.9	0.76	0.76	0.83	0.76	75.6	0.82	0.8	0.89	0.72	1	2
NO COMORBIDITIES	4	81	0.7	0.73	0.89	0.83	80.41	0.92	0.93	0.95	0.98	1	2
NO COMORBIDITIES	3	87.06	0.46	0.51	0.78	0.79	86.54	0.64	0.7	0.94	1.13	2	3
NO COMORBIDITIES	3	78.5	0.69	0.7	0.71	0.67	74.73	0.83	0.82	0.69	0.7	2	3
DIABETES	2	83.4	0.78	0.86	0.98	1.27	84.6	0.82	0.91	1.19	1.27	0	2
NO COMORBIDITIES	4	93.98	0.46	0.57	0.59	1.04	97.88	0.61	0.76	0.69	1.47	3	2
DIABETES	2	92.3	0.77	0.87	0.69	1.18	87.5	0.82	0.91	0.83	1.27	1	2
NO COMORBIDITIES	4	78.2	0.33	0.35	0.61	0.32	86.17	0.35	0.38	0.29	0.48	3	2
COPD	4	96.68	0.52	0.42	1.16	1.78	90.06	0.65	0.63	0.94	1.3	3	2
OSA	2	78	0.94	0.97	1.11	1.02	78.9	0.92	0.96	1.22	1.04	0	4
ASTHMA	3	74.6	0.57	0.55	0.69	0.42	73.02	0.7	0.65	0.59	0.48	1	4
DIABETES	2	80.9	0.68	0.72	0.95	1.02	86.73	0.8	0.93	1.01	1.93	0	2
NO COMORBIDITIES	3	93.9	0.62	0.75	1.13	1.62	84.05	0.99	1.07	1.32	1.39	0	3
NO COMORBIDITIES	4	86.7	0.5	0.57	0.85	0.91	81.68	0.73	0.76	0.81	0.86	2	2
HIGH BLOOD PRESSURE	2	97.7	0.54	0.68	1.06	1.62	89.16	0.81	0.93	1.12	1.7	0	1
NO COMORBIDITIES	3	81.4	0.83	0.88	0.82	0.86	83.93	0.98	1.02	0.94	1.1	1	3
NO COMORBIDITIES	3	81.8	0.64	0.69	0.92	0.9	84.33	0.72	0.81	0.78	1.34	2	4
NO COMORBIDITIES	2	80.5	0.6	0.63	0.52	0.67	78.8	0.92	0.98	1.39	1.1	0	3
NO COMORBIDITIES	3	86.8	0.47	0.52	0.73	0.86	89.05	0.74	0.84	0.97	1.48	1	1
NO COMORBIDITIES	2	84.23	0.78	0.85	0.95	1.19	82.1	0.85	0.89	1	1.18	1	2
HIGH BLOOD PRESSURE	3	89.6	0.63	0.71	0.75	1.19	86.01	0.78	0.85	0.86	1.37	2	2
NO COMORBIDITIES	4	80.9	0.49	0.53	0.49	0.68	81.11	0.73	0.77	0.72	1	2	4
NO COMORBIDITIES	3	69.4	0.75	0.66	0.83	0.43	78.42	0.85	0.85	0.83	0.82	2	4
NO COMORBIDITIES	1	86.1	0.86	0.98	1.55	1.13	88.49	0.94	1.05	1.19	1.79	0	2
NO COMORBIDITIES	3	85.5	0.71	0.78	0.9	1	79.78	0.88	0.9	0.88	1	2	2
ASTHMA	2	76.2	0.53	0.52	0.61	0.47	85.87	0.79	0.86	0.94	1.42	0	2
COPD	2	81.8	0.87	0.92	0.98	1.13	85.1	0.86	0.94	0.95	1.22	0	3
COPD	3	68.8	0.69	0.61	0.85	0.36	72.64	0.74	0.71	1	0.56	1	3
NO COMORBIDITIES	3	74.5	0.68	0.67	0.97	0.6	73.92	1.03	1	0.9	0.98	1	3
COPD	4	71.78	0.54	0.5	0.56	0.43	73.1	0.61	0.61	0.67	0.53	3	3
NO COMORBIDITIES	2	83.03	0.7	0.8	1.02	1.3	84.7	0.91	1.06	1.23	1.91	0	4
NO COMORBIDITIES	2	100	0.68	0.94	1.15	2.17	92.42	0.88	1.07	0.76	2.23	1	2
HIGH BLOOD PRESSURE	3	96.9	0.69	0.87	1.67	2.53	86.5	0.9	1.02	1.23	1.86	1	3
HIGH BLOOD PRESSURE	3	100	0.47	0.63	0.5	1.04	97.68	0.75	0.95	0.44	1.43	1	2
NO COMORBIDITIES	4	78.8	0.53	0.55	0.85	0.64	74.38	0.68	0.66	0.59	0.67	3	4
HIGH BLOOD PRESSURE	3	98.5	0.48	0.62	0.67	1.3	75.86	0.68	0.67	0.72	0.71	3	4
NO COMORBIDITIES	4	49.1	0.68	0.42	0.23	0.27	47.2	0.94	0.6	0.23	0.4	2	4
HIGH BLOOD PRESSURE	4	87.2	0.39	0.44	0.31	0.54	82.52	0.63	0.69	0.93	0.93	2	4
HIGH BLOOD PRESSURE	2	89.93	0.57	0.68	0.86	1.44	81.2	0.68	0.8	1.16	1.34	1	1
COPD	3	77.5	0.64	0.65	0.72	0.92	76	0.79	0.82	1.19	1.04	1	3

## Sheet: CODES
OXYGEN DELIVERY SYSTEMS			COMORBIDITIES
INVASIVE VENTILATION	1		ASTHMA	1
NON INVASIVE VENTILATION	2		DIABETES	2
LOW FLOW	3		COPD	3
NONE	4		HYPOTHYROIDISM	4
			HIGH BLOOD PRESSURE	5
			OBESITY	6
			OSA	7
			NO COMORBIDITIES	8
