# Supplementary material for: Changes in lung function and dyspnea perception in Colombian Covid-19 patients after a 12-week pulmonary rehabilitation program
Source: PLoS One. 2024 Nov 15;19(11):e0300826. doi: 10.1371/journal.pone.0300826 (PMC11567541; doi:10.1371/journal.pone.0300826)
Supplement: S2 File — (XLSX) [file pone.0300826.s002.xlsx]

## Sheet: spirometry variables (TAS130720
Varible description	Variables code	IDgrupo	N	minimum	maximum	sum	mean	trimmed mean	geometric mean	harmonic mean	mode	type of mode	median	range	sample variance	variance	sample standard deviation	standard deviation	mean absolute deviation	median absolute deviation	standard error	coefficient of variation (CV)	interquartile range (IQR)	skewness	kurtosis	2.5th percentile	5th percentile	95th percentile	97.5th percentile
Ratio between forced expiratory volume in one second and forced vital capacity	FEV1/FVC	Woman_Pos intervention	42	47.2	97.88	3499.05	83.3107	83.9563	82.8783	82.3322	84.71	Sinlge	85.05	50.68	60.3618	58.9246	7.76928	7.67623	5.27435	5.51527	1.19883	9.32567	7.725	-2.30126	8.72671	72.6495	73.162	90.0595	90.9668
Forced vital capacity	FVC	Woman_Pos intervention	42	0.52	0.99	33.39	0.795	0.797105	0.787142	0.778917	NA	non-mode	0.81	0.47	0.01225	0.0119583	0.11068	0.109354	0.0895238	0.126021	0.0170783	13.922	0.145	-0.238969	-0.615234	0.6105	0.63	0.9495	0.97925
Forced expiratory volume in one second	FEV1	Woman_Pos intervention	42	0.58	1.05	34.46	0.820476	0.821316	0.810647	0.800612	NA	Multiple	0.825	0.47	0.0161022	0.0157188	0.126894	0.125375	0.105714	0.14826	0.0195802	15.466	0.19	-0.0657805	-1.05323	0.6005	0.6205	1.019	1.02
Peak expiratory flow	PEF	Woman_Pos intervention	42	0.23	1.19	37.07	0.882619	0.892895	0.856688	0.815401	1	Sinlge	0.94	0.96	0.0335271	0.0327289	0.183104	0.180911	0.141395	0.111195	0.0282536	20.7455	0.245	-1.17385	2.01922	0.5315	0.592	1.069	1.187
Forced expiratory flow 25 - 75	FEF25_75	Woman_Pos intervention	42	0.4	1.79	42.79	1.01881	1.01526	0.967044	0.911401	NA	Multiple	0.985	1.39	0.101138	0.0987295	0.318021	0.314213	0.252506	0.355824	0.0490718	31.215	0.395	0.179196	-0.562018	0.48075	0.5125	1.4795	1.5385
The Modified Medical Research Council (mMRC) dyspnea scale	mMRC	Woman_Pos intervention	42	0	3	53	1.2619	1.23684	0	0	1	Sinlge	1	3	0.734611	0.71712	0.857094	0.846829	0.68254	0.7413	0.132253	67.9207	1	0.400102	-0.470946	0	0	3	3
Ratio between forced expiratory volume in one second and forced vital capacity	FEV1/FVC	Woman_Pre intervention	42	49.1	99.2	3511.01	83.5955	84.1082	83.0745	82.4626	84.6	Sinlge	84.6	50.1	78.0318	76.1739	8.83356	8.72777	6.23898	6.59757	1.36305	10.567	8.38	-1.28645	3.69025	68.1175	69.09	96.545	98.4545
Forced vital capacity	FVC	Woman_Pre intervention	42	0.39	0.87	27.51	0.655	0.656579	0.641296	0.627086	0.63	Sinlge	0.635	0.48	0.0176207	0.0172012	0.132743	0.131153	0.11119	0.163086	0.0204827	20.2661	0.2075	-0.0589683	-1.03708	0.43025	0.441	0.86	0.86975
Forced expiratory volume in one second	FEV1	Woman_Pre intervention	42	0.42	1.11	28.65	0.682143	0.676842	0.662988	0.643964	0.72	Sinlge	0.69	0.69	0.0268807	0.0262406	0.163953	0.16199	0.130714	0.170499	0.0252985	24.035	0.2125	0.366662	-0.396465	0.42025	0.4305	0.9485	0.97925
Peak expiratory flow	PEF	Woman_Pre intervention	42	0.23	1.55	32.41	0.771667	0.767368	0.72923	0.678843	0.75	Sinlge	0.75	1.32	0.0609264	0.0594758	0.246833	0.243877	0.187143	0.229803	0.0380871	31.987	0.325	0.375893	0.941661	0.3115	0.372	1.0985	1.1585
Forced expiratory flow 25 - 75	FEF25_75	Woman_Pre intervention	42	0.27	1.81	35.84	0.853333	0.833947	0.781968	0.707265	0.92	Sinlge	0.865	1.54	0.121584	0.118689	0.348689	0.344513	0.262063	0.355824	0.0538038	40.8619	0.5075	0.632118	0.466619	0.29175	0.363	1.3285	1.76875
The Modified Medical Research Council (mMRC) dyspnea scale	mMRC	Woman_Pre intervention	42	1	4	111	2.64286	2.65789	2.49334	2.32258	NA	Multiple	3	3	0.722997	0.705782	0.850292	0.840109	0.72449	1.4826	0.131203	32.1732	1	0.0260834	-0.786643	1	1.05	4	4
Ratio between forced expiratory volume in one second and forced vital capacity	FEV1/FVC	Men_Pos intervention	58	73.1	97.68	4903.52	84.5434	84.563	84.3702	84.1938	NA	non-mode	84.995	24.58	29.2695	28.7648	5.41012	5.36328	4.30309	5.89334	0.710384	6.39922	7.8625	-0.322973	-0.466819	74.1155	74.6775	91.4185	92.063
Forced vital capacity	FVC	Men_Pos intervention	58	0.35	1.18	46.51	0.801897	0.804815	0.788885	0.773523	0.73	Sinlge	0.795	0.83	0.0190577	0.0187292	0.13805	0.136855	0.103341	0.118608	0.0181268	17.2154	0.1575	-0.256735	1.46567	0.52375	0.6185	1.0215	1.04725
Forced expiratory volume in one second	FEV1	Men_Pos intervention	58	0.38	1.18	49.73	0.857414	0.861296	0.844496	0.829095	0.93	Sinlge	0.84	0.8	0.0198827	0.0195399	0.141006	0.139785	0.106457	0.126021	0.018515	16.4455	0.1475	-0.48809	1.33964	0.55825	0.6525	1.07	1.11025
Peak expiratory flow	PEF	Men_Pos intervention	58	0.29	1.52	57.2	0.986207	0.992593	0.942372	0.885683	1.05	Sinlge	1.015	1.23	0.0707573	0.0695373	0.266002	0.263699	0.211427	0.281694	0.0349278	26.9723	0.3825	-0.515054	-0.195743	0.417	0.44	1.3345	1.37725
Forced expiratory flow 25 - 75	FEF25_75	Men_Pos intervention	58	0.48	2.23	68.66	1.18379	1.17574	1.12191	1.06029	NA	Multiple	1.125	1.75	0.150249	0.147658	0.387619	0.384263	0.313282	0.385476	0.0508969	32.7438	0.5225	0.508495	-0.329326	0.5895	0.67	1.876	1.9215
The Modified Medical Research Council (mMRC) dyspnea scale	mMRC	Men_Pos intervention	58	0	3	64	1.10345	1.07407	0	0	1	Sinlge	1	3	0.62069	0.609988	0.787839	0.781017	0.567182	0	0.103448	71.3979	0.75	0.456806	-0.119666	0	0	2.15	3
Ratio between forced expiratory volume in one second and forced vital capacity	FVC.FEV1	Men_Pre intervention	58	69.4	100	4998.92	86.1883	86.2544	85.8411	85.487	NA	Multiple	86.88	30.6	59.656	58.6275	7.72373	7.65686	6.15225	7.93191	1.01418	8.96146	10.7725	-0.208033	-0.658478	71.9797	72.573	98.045	100
Forced vital capacity	FVC	Men_Pre intervention	58	0.22	1.12	36.63	0.631552	0.63037	0.611442	0.587647	NA	Multiple	0.64	0.9	0.0234765	0.0230717	0.15322	0.151894	0.115981	0.14826	0.0201188	24.2609	0.17	0.160079	1.16704	0.3185	0.415	0.828	0.93575
Forced expiratory volume in one second	FEV1	Men_Pre intervention	58	0.26	1.05	39.98	0.68931	0.691667	0.670736	0.648068	0.69	Sinlge	0.695	0.79	0.0225013	0.0221133	0.150004	0.148705	0.108395	0.118608	0.0196965	21.7615	0.1525	-0.325073	0.633316	0.35	0.452	0.9445	0.97
Peak expiratory flow	PEF	Men_Pre intervention	58	0.37	1.67	51.22	0.883103	0.878148	0.84324	0.799937	NA	Multiple	0.895	1.3	0.0664288	0.0652835	0.257738	0.255506	0.203341	0.274281	0.0338426	29.1855	0.36	0.154105	0.0961848	0.42675	0.4985	1.203	1.312
Forced expiratory flow 25 - 75	FEF25_75	Men_Pre intervention	58	0.11	2.53	59.49	1.02569	1.00667	0.925111	0.784385	NA	Multiple	1.01	2.42	0.1932	0.189869	0.439546	0.43574	0.323175	0.407715	0.0577152	42.8537	0.55	0.822699	1.34059	0.354	0.4255	1.686	1.97875
The Modified Medical Research Council (mMRC) dyspnea scale	mMRC	Men_Pre intervention	58	1	4	158	2.72414	2.72222	2.6156	2.5036	2	Sinlge	3	3	0.589232	0.579073	0.767614	0.760968	0.65874	1.4826	0.100793	28.1782	1	0.267332	-0.910974	2	2	4	4
